# Supplementary material for: Defining the Role of Isoeugenol from Ocimum tenuiflorum against Diabetes Mellitus-Linked Alzheimer’s Disease through Network Pharmacology and Computational Methods
Source: Molecules. 2022 Apr 7;27(8):2398. doi: 10.3390/molecules27082398 (PMC9025232; doi:10.3390/molecules27082398)
Supplement: Supplementary file 1 [file molecules-27-02398-s001.zip]

Archive with 1 entries (1 files):
- molecules-1648289-supplementary.pdf
